# Supplementary material for: Anti-Staphylococcus aureus Activity and Structural Characterization of Rationally Designed Peptides
Source: Antibiotics (Basel). 2025 Apr 26;14(5):437. doi: 10.3390/antibiotics14050437 (PMC12108160; doi:10.3390/antibiotics14050437)
Supplement: Supplementary file 1 [file antibiotics-14-00437-s001.zip]

Archive with 1 entries (1 files):
- antibiotics-3568290-supplementary.pdf
